# Supplementary material for: Neural energy coding patterns of dopaminergic neural microcircuit and its impairment in major depressive disorder: A computational study
Source: PLoS Comput Biol. 2025 Apr 7;21(4):e1012961. doi: 10.1371/journal.pcbi.1012961 (PMC12002636; doi:10.1371/journal.pcbi.1012961)
Supplement: S1 Data — (ZIP) [file pcbi.1012961.s003.zip]

Archive with 1 entries (1 files):
- Data.pzfx
